# Supplementary material for: Intestinal microbiome gone native: gut microbiome shift and resistome diversity in first homecoming giant panda family
Source: Front Microbiol. 2026 Mar 26;17:1737792. doi: 10.3389/fmicb.2026.1737792 (PMC13062235; doi:10.3389/fmicb.2026.1737792)
Supplement: SUPPLEMENTARY TABLE S1 — Pandas information and fecal samples collected during the quarantine. [file Table_1.xlsx]

## Sheet: Sheet1
Codename	Identity	Gender	Ages(years)	Number of biological repeats of fecal samples in Amplicon Sequencing and Shotgun metagenomic Sequenicng
				First day of quarantine (Admission Stage)		Three days after the end of quarantine (Release stage)
				Day Xa		Day X+31d	Day X+32d	Day X+33d
				Amplicon	Metagenomic	Amplicon	Amplicon	Amplicon	Metagenomic
1	Mother	Female	25	3	1	1	1	1
2	Child	Male	3	3	1	1	1	1
3	Father	Male	26	3	1	1	1	1
4	Control	Female	13					3	1
5	Control	Female	17					3
Table S1. Pandas information and fecal samples collected during the quarantine. a: The first day of the family’s quarantine was replaced with Day X to protect their privacy.
