# Supplementary material for: Intestinal microbiome gone native: gut microbiome shift and resistome diversity in first homecoming giant panda family
Source: Front Microbiol. 2026 Mar 26;17:1737792. doi: 10.3389/fmicb.2026.1737792 (PMC13062235; doi:10.3389/fmicb.2026.1737792)
Supplement: SUPPLEMENTARY TABLE S2 — Top 10 bacterial genera percentage of all pandas at two stages. [file Table_2.xlsx]

## Sheet: Sheet1
Sample	others	Enterococcus	Streptococcus	Leuconostoc	Escherichia-Shigella	Weissella	Lactobacillus	Lactococcus	Klebsiella	Clostridium_sensu_stricto_1	Terrisporobacter
S1	0.0238	0.0288	0.0027	0	0.7902	0.0003	0.001	0	0.1411	0.0092	0.0029
S2	0.0074	0.051	0.1189	0.0017	0.1274	0.4524	0.1134	0.0583	0.0667	0.0029	0
S3	0.0261	0	0.1244	0.0941	0.4746	0.0008	0.0014	0.0003	0.0026	0.2637	0.012
E1	0.0136	0.0005	0.2947	0.003	0.5703	0.0004	0.0007	0	0.0002	0.1014	0.0151
E2	0.0162	0.0001	0.4382	0.0231	0.2841	0.0002	0.0006	0.0001	0.0001	0.2217	0.0156
E3	0.0098	0.0036	0.5459	0.0049	0.3377	0.0084	0.0011	0.0003	0.0005	0.0816	0.0062
C	0.0019	0.0001	0.9575	0.0046	0.0211	0.0005	0.0017	0	0	0.0125	0.0002
